# Supplementary material for: Phylogenetic Distribution and Predicted Functional and Ecological Shifts in Soil Bacterial Communities Along a Soda Saline–Alkali Wetland Degradation Gradient
Source: Life (Basel). 2026 May 1;16(5):760. doi: 10.3390/life16050760 (PMC13208205; doi:10.3390/life16050760)
Supplement: Supplementary file 1 [file life-16-00760-s001.zip]

Archive with 1 entries (1 files):
- life-4265690-supplementary.pdf
